# Supplementary material for: Loss of Integrin αvβ8 in Murine Hepatocytes Accelerates Liver Regeneration
Source: Am J Pathol. 2019 Feb;189(2):258–71. doi: 10.1016/j.ajpath.2018.10.007 (PMC6360354; doi:10.1016/j.ajpath.2018.10.007)
Supplement: Data Profile [file mmc2.xml]

<?xml version="1.0" encoding="UTF-8" standalone="no"?><data:data><datasets><author>neil.henderson@ed.ac.uk</author><type>0</type><dataset><value>1</value><reason>Data will be made available on request</reason><comments/></dataset></datasets></data:data>
